# Supplementary material for: A Novel Strain Burkholderia theae GS2Y Exhibits Strong Biocontrol Potential Against Fungal Diseases in Tea Plants (Camellia sinensis)
Source: Cells. 2024 Oct 25;13(21):1768. doi: 10.3390/cells13211768 (PMC11545236; doi:10.3390/cells13211768)
Supplement: Supplementary file 1 [file cells-13-01768-s001.zip]

Archive with 1 entries (1 files):
- cells-3228723-supplementary.pdf
